# Supplementary material for: Voltage-induced penetration effect in liquid metals at room temperature
Source: Natl Sci Rev. 2019 Nov 5;7(2):366–72. doi: 10.1093/nsr/nwz168 (PMC8288959; doi:10.1093/nsr/nwz168)
Supplement: nwz168_Supplemental_Files [file nwz168_supplemental_files.zip]

Archive with 5 entries (5 files):
- Supporting_Information-revised-1017.docx
- Video_S1.avi
- Video_S2.avi
- Video_S3.avi
- Video_S4.avi
